# Supplementary material for: Evaluating a novel core-and-perimeter delimiting trapping survey design for insects. I. Field experiment
Source: J Econ Entomol. 2025 Jun 14;118(4):1621–33. doi: 10.1093/jee/toaf095 (PMC12397972; doi:10.1093/jee/toaf095)
Supplement: toaf095_suppl_Supplementary_Videos [file toaf095_suppl_supplementary_videos.zip]

Archive with 9 entries (8 files):
- CP-pt1-SI/
- CP-pt1-SI/1A.mp4
- CP-pt1-SI/1B.mp4
- CP-pt1-SI/2A.mp4
- CP-pt1-SI/2B.mp4
- CP-pt1-SI/3A.mp4
- CP-pt1-SI/3B.mp4
- CP-pt1-SI/4A.mp4
- CP-pt1-SI/4B.mp4
